# Supplementary material for: Ca2+/Calmodulin-Dependent Protein Kinase II Inhibits Hepatitis B Virus Replication from cccDNA via AMPK Activation and AKT/mTOR Suppression
Source: Microorganisms. 2022 Feb 23;10(3):498. doi: 10.3390/microorganisms10030498 (PMC8950817; doi:10.3390/microorganisms10030498)
Supplement: Supplementary file 1 [file microorganisms-10-00498-s001.zip]

Archive with 1 entries (1 files):
- microorganisms-1552084-supplementary.pdf
